# Supplementary material for: Discovering the sense of touch: protocol for a randomised controlled trial examining the efficacy of a somatosensory discrimination intervention for children with hemiplegic cerebral palsy
Source: BMC Pediatr. 2018 Jul 31;18:252. doi: 10.1186/s12887-018-1217-5 (PMC6069953; doi:10.1186/s12887-018-1217-5)
Supplement: Supplementary file 1 — Treatment Fidelity Checklist. (XLSX 22 kb) [file 12887_2018_1217_MOESM1_ESM.zip]

Archive with 2 entries (2 files):
- GDT via Home Program Protected Fidelity Checklist.xlsx
- Sense for Kids Protected Fidelity checklist.xlsx
