# Supplementary material for: Discovering the sense of touch: protocol for a randomised controlled trial examining the efficacy of a somatosensory discrimination intervention for children with hemiplegic cerebral palsy
Source: BMC Pediatr. 2018 Jul 31;18:252. doi: 10.1186/s12887-018-1217-5 (PMC6069953; doi:10.1186/s12887-018-1217-5)
Supplement: Supplementary file 1 — Treatment Fidelity Checklist. (XLSX 22 kb) [file 12887_2018_1217_MOESM1_ESM.zip › GDT via Home Program Protected Fidelity Checklist.xlsx]

## Sheet: Sheet1
	Goal Directed Training via Home Program Fidelity Checklist
	Therapist:
	Fidelity Assessor:
	Project ID:
	Date of Assessment:
	Therapy session code:
	% Score:		0
		1: 0- 20%; 2: 21- 40%; 3: 41- 60%; 4: 61- 80%; 5: 81- 100%
			Likert Scale
		Delivery of treatment	1	2	3	4	5
Assessment (goal setting and analysis of baseline performance	1	The therapist and family develop intervention targets (end of treatment expectations).
Analysis of Task Performance	2	The therapist analyses the child's baseline performance in selected goals (adaptability of environment, structure of task, child's performance- degree of effort, efficiency, safety).
	3	The therapist and family create a goal attainment scale that reflects baseline performance and end of treatment scenarios that are believed to be achievable (the "0" level on the GAS).
	4	The therapist identifies the motor learning stage of the child: what do I do? (Cognitive phase); how do I do it? (Associative phase); how do I do it best? (Autonomous phase).
Intervention Strategy	5	The therapist identifies what they believe is the most efficient intervention approach (changing child's performance, structure of task, adapting environment) to faciliate achievement of the "end of treatment expectations".
	6	The therapist identifies an approach to practice that is based on the child's identified motor learning stage. This includes 1) the nature of the practice environment 2) the type of practice and 3) the structure of task performance feedback.
	7	The task is practiced.
	8	The therapist supports the child's active participation in problem solving solutions when task performance fails.
Practice at Home	9	The therapist provides the opportunity for the child and parent to continue to practice the intervention at home, shifting into a coaching role.
	10	The therapist educates the parent about the critical motor learning components to the practice approach (see line 6), and notes that the approach will be modifed as skills progress.
	11	The therapist facilitates discussion to enable parent and child to identify practical, functional activities that fit within the family's routine for home practice.
	12	The therapist, parent and child agree on an intensity for the practice of the tasks at home.
	13	The therapist asks the child and parent about success and challenges of completing home practice and empowers parent and child to problem solve challenges.
	14	The therapist assists the child and parent to recognise improvements in the child's performance and to increase the challenge of home practice tasks when appropriate.
Receipt of treatment	15	Therapist reviews the home practice journal.
	16	Child's enjoyment of task practice is documented.
	17	Parent/child demonstration of home practice techniques indicates appropriate application of recommended intervention strategies.
		Sub Totals	0	0	0	0	0
		Total					0
Please contact Belinda McLean with any queries on the use of this form at Belinda.McLean2@health.wa.gov.au
