# Supplementary material for: Discovering the sense of touch: protocol for a randomised controlled trial examining the efficacy of a somatosensory discrimination intervention for children with hemiplegic cerebral palsy
Source: BMC Pediatr. 2018 Jul 31;18:252. doi: 10.1186/s12887-018-1217-5 (PMC6069953; doi:10.1186/s12887-018-1217-5)
Supplement: Supplementary file 1 — Treatment Fidelity Checklist. (XLSX 22 kb) [file 12887_2018_1217_MOESM1_ESM.zip › Sense for Kids Protected Fidelity checklist.xlsx]

## Sheet: Sheet1
	Sense© for Kids Fidelity Checklist
	Therapist:
	Fidelity Assessor:
	Project ID:
	Date of Assessment:
	Therapy session code:
	% Score:		0
		1: 0- 20%; 2: 21- 40%; 3: 41- 60%; 4: 61- 80%; 5: 81- 100%
			Likert Scale
		Delivery of treatment	1	2	3	4	5
Assessment	1	sense_assess Kids has been administered and priority somatosensory domains correctly identified.
	2	Therapist has accurately completed a task analysis profile for family.
	3	Therapist has identified, for the family, the key somatosensory demands of the task.
	4	Therapist facilitates child and family selecting priority goals.
Intervention	5	Therapist addresses two of the four domains in each treatment session (body position sense, tactile discrimination, haptic object recognition and occupation training).
Active exploration	6	The therapist facilitates the child's systematic progression through active exploration without vision.
	7	The therapist presents the stimulus item using optimal exploratory procedures as outlined in therapist manual.
	8	The therapist facilitates the child's description of the presented somatosensory stimuli.
Calibration	9	The therapist responds appropriately by guiding calibration or providing anticipation activity.
	10	Therapist provides knowledge of results feedback.
	11	In calibration the therapist must reveal the stimuli for visual calibration and present the stimuli to the less affected hand.
	12	The therapist facilitates the child's exploration of the stimuli with their less affected hand, then with their more impaired hand and facilitates the use of imagination to "match" the sensation.
	13	Therapist provides predominantly knowledge of performance feedback.
	14	The therapist monitors the child's understanding of the purpose of the use of imagination.
Anticipation	15	The therapist facilitates presentation of known stimuli to the child.
	16	Therapist provides predominantly knowledge of results feedback.
Repeat and progress	17	The therapist facilitates repetition of activity until client achieves 3 out of 4 correct.
	18	The therapist demonstrates the ability to move between anticipation and calibration based on client response.
	19	The therapist progresses to the next task when the client acheives 3 out of 4 correct.
	20	Upon completion of the stimuli task training occupational goal is trained with emphasis on sensory stimuli.
	21	Behavioural supports are implemented to demonstrate task progression as required.
Therapy set-up	22	Therapist creates environment supporting focussed attention and learning (distractions are removed…).
	23	Therapist responds to client behaviour and modifies therapy as required.
	24	The child is actively engaged in the therapy session and tasks.
Home Practice	25	Therapist provides family with task analysis profile.
	26	Therapist prepares primarycaregivers for home practice as demonstrated by:
	27	Reflection on previous week.
	28	Preparation for the approaching week, increasing challenge as indicated.
	29	Therapist demonstrates to caregiver.
	30	Therapist provides practice opportunity to caregiver.
	31	Therapist coaches the primary caregiver to faciliate the child's practice of occupational goal emphasising stimuli of interest.
	32	Therapist facilitates primary caregiver reflection and trouble shooting of home practice.
	33	Therapist facilitates increasing the challenge of home practice tasks.
Receipt of treatment	34	The child is able to use the calibration strategy and subsequently demonstrates improvement.
	35	Child demonstrates understanding of the task requirements and what is expected.
	36	Child recognises achievement of their goals.
	37	Child is enjoying the session.
	38	The child is actively utilising the information provided by the therapist to modify performance.
		Sub Totals	0	0	0	0	0
		Total					0
Please contact Belinda McLean with any queries related to the use of this form at Belinda.McLean2@health.wa.gov.au
